# Supplementary material for: Ectomycorrhizal Colonization and Diversity in Relation to Tree Biomass and Nutrition in a Plantation of Transgenic Poplars with Modified Lignin Biosynthesis
Source: PLoS One. 2013 Mar 13;8(3):e59207. doi: 10.1371/journal.pone.0059207 (PMC3596300; doi:10.1371/journal.pone.0059207)
Supplement: Table S6 — Pearson product moment correlations between biomass, ectomycorrhiza and nutrient related parameters. (XLS) [file pone.0059207.s008.xls]

## Sheet: TabS6
Table S6: Pearson product moment correlations between biomass, ectomycorrhiza and nutrient related parameters. Pearson product moment correlations are shown between each pair of variables. These correlation coefficients range between -1 and +1 and measure the strength of the linear relationship between the variables. Also shown in parentheses is the number of pairs of data values used to compute …
		Biomass-related parameters						EM-related parameters						Nutrient-related parameters
		Height_09	Height_10	Biomass_09	Biomass_10	Root_density_09	Root_density_10	SWI_09	SWI_10	Hmax_09	Hmax_10	RTC_09	VI	K_leaf	N_leaf	P_leaf	K_root	N_root	P_root	K_stem	N_stem
Correlation	Height_10	0.9517
(Sample Size)		8
P-Value		0.0003
Correlation	Biomass_09	0.9151	0.8955
(Sample Size)		8	8
P-Value		0.0014	0.0026
Correlation	Biomass_10	0.921	0.915	0.9118
(Sample Size)		8	8	8
P-Value		0.0012	0.0014	0.0016
Correlation	Root_density_09	0.5222	0.5919	0.2783	0.5394
(Sample Size)		8	8	8	8
P-Value		0.1843	0.1222	0.5046	0.1676
Correlation	Root_density_10	0.4828	0.6067	0.296	0.429	0.6621
(Sample Size)		8	8	8	8	8
P-Value		0.2256	0.1108	0.4766	0.2888	0.0737
Correlation	SWI_09	0.2163	0.2483	0.4119	0.1357	-0.1675	-0.4126
(Sample Size)		8	8	8	8	8	8
P-Value		0.6069	0.5533	0.3106	0.7486	0.6918	0.3097
Correlation	SWI_10	0.5022	0.4551	0.6496	0.4251	-0.1619	-0.2375	0.7023
(Sample Size)		8	8	8	8	8	8	8
P-Value		0.2047	0.2572	0.0813	0.2938	0.7017	0.5711	0.0521
Correlation	Hmax_09	0.8196	0.7916	0.8494	0.8692	0.2883	0.1265	0.3634	0.4293
(Sample Size)		8	8	8	8	8	8	8	8
P-Value		0.0128	0.0192	0.0076	0.0051	0.4886	0.7653	0.3762	0.2885
Correlation	Hmax_10	0.3523	0.3015	0.5303	0.2454	-0.244	-0.1274	0.5471	0.8824	0.1119
(Sample Size)		8	8	8	8	8	8	8	8	8
P-Value		0.3921	0.468	0.1764	0.5581	0.5603	0.7636	0.1605	0.0037	0.792
Correlation	RTC_09	0.5666	0.4482	0.7211	0.6322	-0.121	-0.3469	0.4782	0.8251	0.6741	0.6197
(Sample Size)		8	8	8	8	8	8	8	8	8	8
P-Value		0.1431	0.2654	0.0435	0.0926	0.7752	0.3999	0.2307	0.0117	0.0668	0.1012
Correlation	VI	0.7499	0.8104	0.6004	0.6414	0.6827	0.7444	0.0426	0.3952	0.3118	0.4122	0.1821
(Sample Size)		8	8	8	8	8	8	8	8	8	8	8
P-Value		0.0322	0.0147	0.1155	0.0865	0.0621	0.0342	0.9203	0.3326	0.4522	0.3102	0.666
Correlation	K_leaf	0.9511	0.9477	0.8599	0.8509	0.4795	0.4323	0.3441	0.5777	0.824	0.3394	0.5513	0.7433
(Sample Size)		8	8	8	8	8	8	8	8	8	8	8	8
P-Value		0.0003	0.0003	0.0062	0.0074	0.2292	0.2847	0.4039	0.1337	0.0119	0.4108	0.1567	0.0346
Correlation	N_leaf	0.542	0.6682	0.3373	0.3405	0.6433	0.7208	0.1855	0.092	0.2581	0.0232	-0.2268	0.7492	0.6461
(Sample Size)		8	8	8	8	8	8	8	8	8	8	8	8	8
P-Value		0.1652	0.0701	0.4139	0.4092	0.0853	0.0437	0.6601	0.8285	0.5371	0.9566	0.5891	0.0324	0.0835
Correlation	P_leaf	0.7142	0.7448	0.541	0.4696	0.5389	0.7346	0.1345	0.3158	0.2644	0.3762	0.0094	0.8933	0.7164	0.868
(Sample Size)		8	8	8	8	8	8	8	8	8	8	8	8	8	8
P-Value		0.0466	0.034	0.1661	0.2404	0.1681	0.0379	0.7508	0.4461	0.5268	0.3583	0.9824	0.0028	0.0456	0.0052
Correlation	K_root	0.4225	0.5258	0.308	0.3995	0.2023	0.5777	-0.2341	0.2283	0.2623	0.0966	0.1112	0.5873	0.5505	0.4609	0.4626
(Sample Size)		8	8	8	8	8	8	8	8	8	8	8	8	8	8	8
P-Value		0.2971	0.1808	0.458	0.3268	0.6309	0.1337	0.5768	0.5866	0.5303	0.82	0.7931	0.1258	0.1574	0.2504	0.2484
Correlation	N_root	0.445	0.2667	0.3002	0.3371	-0.049	-0.1876	0.0394	0.4992	0.4316	0.2182	0.6123	0.1849	0.5194	-0.0131	0.1242	0.4331
(Sample Size)		8	8	8	8	8	8	8	8	8	8	8	8	8	8	8	8
P-Value		0.2693	0.5232	0.47	0.4142	0.9083	0.6563	0.9261	0.2079	0.2857	0.6036	0.1066	0.6612	0.1871	0.9754	0.7696	0.2838
Correlation	P_root	0.2764	0.3896	0.0867	0.2971	0.3112	0.5312	-0.3702	-0.0838	0.2533	-0.3128	-0.0841	0.3844	0.4285	0.4373	0.2669	0.9047	0.399
(Sample Size)		8	8	8	8	8	8	8	8	8	8	8	8	8	8	8	8	8
P-Value		0.5075	0.3401	0.8382	0.4749	0.4531	0.1755	0.3667	0.8436	0.545	0.4506	0.843	0.3472	0.2895	0.2786	0.5228	0.002	0.3274
Correlation	K_stem	-0.7774	-0.6964	-0.7729	-0.8413	-0.2844	-0.4388	-0.0195	-0.0391	-0.8203	-0.0359	-0.3423	-0.2959	-0.6007	-0.2476	-0.4004	-0.0422	0.0276	0.0244
(Sample Size)		7	7	7	7	7	7	7	7	7	7	7	7	7	7	7	7	7	7
P-Value		0.0397	0.0822	0.0416	0.0177	0.5365	0.3247	0.9669	0.9336	0.0238	0.9391	0.4524	0.5194	0.1537	0.5925	0.3734	0.9285	0.9532	0.9585
Correlation	N_stem	-0.9855	-0.9488	-0.9658	-0.9524	-0.3669	-0.5386	-0.3221	-0.51	-0.8276	-0.4716	-0.5596	-0.7103	-0.9195	-0.5742	-0.7729	-0.3508	-0.2137	-0.1187	0.8041
(Sample Size)		7	7	7	7	7	7	7	7	7	7	7	7	7	7	7	7	7	7	7
P-Value		0	0.0011	0.0004	0.0009	0.4182	0.2123	0.481	0.2423	0.0216	0.2854	0.1915	0.0737	0.0034	0.1776	0.0416	0.4405	0.6455	0.7999	0.0293
Correlation	P_stem	-0.5413	-0.6036	-0.7085	-0.7001	-0.4026	-0.1197	-0.6024	-0.429	-0.5895	-0.402	-0.5217	-0.3834	-0.4668	-0.2538	-0.2943	0.2415	0.4599	0.3964	0.4868	0.6091
(Sample Size)		7	7	7	7	7	7	7	7	7	7	7	7	7	7	7	7	7	7	7	7
P-Value		0.2095	0.1512	0.0748	0.0799	0.3706	0.7982	0.1523	0.3368	0.1636	0.3713	0.2298	0.3958	0.291	0.5829	0.5218	0.6019	0.2991	0.3786	0.268	0.1466
